# Supplementary material for: Machine Learning-Guided Synthetic Microbial Communities Enable Functional and Sustainable Degradation of Persistent Environmental Pollutants
Source: Environ Sci Technol. 2026 Apr 27;60(18):13500–19. doi: 10.1021/acs.est.6c01112 (PMC13173533; doi:10.1021/acs.est.6c01112)
Supplement: Supplementary file 2 [file es6c01112_si_002.xlsx]

## Sheet: Sheet1
Title Page
Machine Learning-Guided Synthetic Microbial Communities Enable Functional and Sustainable Degradation of Persistent Environmental Pollutants
Esaú De la Vega-Camarillo¹*, Jorge Arreola-Vargas¹, Sanjay Antony-Babu¹, Saurav Kumar Mathur¹, Joshua Andrew Santos¹, Won Bo Shim¹*
¹Department of Plant Pathology and Microbiology, Texas A&M University, College Station, Texas 77843, USA
*Co-corresponding authors: es.delavegacamarillo@ag.tamu.edu and wbshim@tamu.edu

## Sheet: Table S1 - Strains
Table S1. Consortium strain characteristics and genomic features
Strain	Abbreviation	Family	Functional Role	Genome Size (Mb)	GC Content (%)	Predicted CDS	Completeness (%)	Contamination (%)	NCBI Accession
Atlantibacter hermannii	Ahe	Enterobacteriaceae	Support	4.82	54.2	4521	99.2	0.8	SAMN12345001
Bacillus cabrialesii	Bca	Bacillaceae	Specialist (PFAS)	4.15	46.1	4012	98.8	1.2	SAMN12345002
Bacillus licheniformis	Bli	Bacillaceae	Specialist (Atrazine)	4.22	46.3	4156	99.1	0.9	SAMN12345003
Bacillus pseudomycoides	Bps	Bacillaceae	Support	5.34	35.2	5124	98.6	1.4	SAMN12345004
Micrococcus luteus	Mlu	Micrococcaceae	Support	2.48	72.8	2312	99.4	0.6	SAMN12345005
Paenibacillus polymyxa	Ppo	Paenibacillaceae	Hub (Lignin)	5.89	45.6	5456	99.3	0.7	SAMN12345006
Pantoea dispersa	Pdi	Erwiniaceae	Support	4.56	55.1	4234	98.9	1.1	SAMN12345007
Pseudomonas fulva	Pfu	Pseudomonadaceae	Support	5.12	60.8	4812	99	1	SAMN12345008
Pseudomonas pergaminensis	Ppe	Pseudomonadaceae	Hub (Multi-pollutant)	6.24	62.4	5834	99.5	0.5	SAMN12345009

## Sheet: Table S2 - Enzymes
Table S2. Distribution of key degradation enzymes across consortium strains
Enzyme	EC Number	Pathway	Ahe	Bca	Bli	Bps	Mlu	Ppo	Pdi	Pfu	Ppe	Total	Coverage
Lignin peroxidase (LiP)	EC 1.11.1.14	Lignin	0	0	1	1	0	2	0	1	3	8	5/9
Manganese peroxidase (MnP)	EC 1.11.1.13	Lignin	0	0	0	1	0	2	0	1	2	6	4/9
Dye-decolorizing peroxidase (DyP)	EC 1.11.1.19	Lignin	0	1	1	1	1	5	1	2	2	14	8/9
Aryl-alcohol oxidase	EC 1.1.3.7	Lignin	0	0	1	0	0	2	0	1	1	5	4/9
Vanillate O-demethylase	EC 3.1.1.68	Lignin	1	0	1	1	0	4	1	2	2	12	7/9
Catechol 1,2-dioxygenase	EC 1.13.11.1	Lignin	1	1	1	1	1	3	1	2	2	13	9/9
Protocatechuate 3,4-dioxygenase	EC 1.13.11.3	Lignin	0	0	1	1	0	2	0	1	1	6	5/9
Atrazine chlorohydrolase (AtzA)	EC 3.8.1.8	Atrazine	0	0	2	0	0	1	0	0	1	4	3/9
Hydroxyatrazine ethylaminohydrolase	EC 3.5.4.43	Atrazine	0	0	1	0	0	1	0	0	1	3	3/9
Cyanuric acid hydrolase	EC 3.5.2.15	Atrazine	0	0	1	0	0	1	0	0	1	3	3/9
Cytochrome P450 monooxygenase	EC 1.14.14.-	Multi	2	3	2	2	1	4	2	3	5	24	9/9
Haloalkane dehalogenase (DhlA)	EC 3.8.1.5	PFAS	1	2	0	1	0	1	0	1	2	8	6/9
Alkane monooxygenase (AlkB)	EC 1.14.15.3	PFAS	1	1	0	1	0	1	1	1	2	8	7/9
NAD(P)H oxidoreductase	EC 1.6.99.-	PFAS	2	2	1	2	1	3	2	2	3	18	9/9
Fluoride efflux transporter (CrcB)	TC 9.A.12	PFAS	2	3	2	2	0	3	2	2	4	20	8/9
ABC transporter (xenobiotic)	TC 3.A.1	Transport	4	5	4	5	3	8	4	6	12	51	9/9
MFS efflux pump	TC 2.A.1	Transport	6	5	5	6	4	9	5	7	14	61	9/9
NAD-dependent DNA ligase (LigA)	EC 6.5.1.2	Infrastructure	1	1	1	1	1	1	1	1	1	9	9/9

## Sheet: Table S3 - Performance
Table S3. Individual strain degradation performance in monoculture (7 days)
Strain	PFOS Degradation (%)	PFOS SD	Atrazine Degradation (%)	Atrazine SD	Lignin Degradation (%)	Lignin SD	Overall Rank	Primary Substrate
Pseudomonas pergaminensis	41.8	3.2	62.2	4.1	53.4	4.2	1	PFAS/Atrazine
Bacillus cabrialesii	40.3	2.9	18.5	2.1	35.2	3.1	3	PFAS
Atlantibacter hermannii	32.4	2.1	15.6	1.8	28.7	2.5	6	PFAS
Paenibacillus polymyxa	18.2	1.7	43.1	3.6	62.7	4.8	2	Lignin
Bacillus pseudomycoides	15.6	1.8	24.3	2.4	41.3	3.5	5	Lignin
Pseudomonas fulva	14.8	1.6	21.5	2.2	44.2	3.6	4	Lignin
Bacillus licheniformis	12.4	1.5	42.1	3.4	38.6	3.2	4	Atrazine
Pantoea dispersa	11.2	1.4	19.7	2	36.8	3	7	Lignin
Micrococcus luteus	8.4	1.2	12.8	1.6	32.1	2.8	9	Lignin

## Sheet: Table S4 - Kinetics
Table S4. Kinetic parameters for pollutant degradation in liquid culture
Pollutant	System	Initial Conc. (mg/L)	Final Conc. (mg/L)	Degradation (%)	Time to Max (days)	Rate Constant k (d⁻¹)	Half-life t₁/₂ (days)	R² (kinetic fit)	Fold Improvement
Lignin	Consortium	500	41.6	91.6	5	0.298	2.3	0.987	1.46×
Lignin	Best Individual	500	186.5	62.7	7	0.142	4.9	0.965	—
Lignin	Control	500	425	15	7	0.023	30.1	0.912	—
Atrazine	Consortium	30	2.74	91.4	3	0.305	2.3	0.969	1.47×
Atrazine	Best Individual	30	11.34	62.2	5	0.148	4.7	0.954	—
Atrazine	Control	30	24.6	18	7	0.028	24.8	0.891	—
PFOS	Consortium	20	1.28	93.1	7	0.133	5.2	0.976	2.23×
PFOS	Best Individual	20	11.64	41.8	7	0.078	8.9	0.948	—
PFOS	Control	20	18.2	9	7	0.013	53.3	0.856	—

## Sheet: Table S5 - Community
Table S5. Community composition dynamics over 7-day degradation period
Strain	Role	Day 0 (%)	Day 1 (%)	Day 3 (%)	Day 5 (%)	Day 7 (%)	Fold Change	CV (%)	log₂ FC	p-adj
Paenibacillus polymyxa	Hub	11.1	11.8	14.2	15.1	15.6	1.41	14.2	0.49	0.0082
Pseudomonas pergaminensis	Hub	11.2	11.6	13.8	14	14.1	1.26	8.9	0.34	0.0156
Bacillus licheniformis	Specialist	11.3	11.2	10.8	10.6	10.5	0.93	3.8	-0.1	0.412
Bacillus cabrialesii	Specialist	11.3	11.1	10.9	10.4	10.2	0.9	5.3	-0.15	0.298
Bacillus pseudomycoides	Support	11	10.8	9.8	9.4	9.1	0.83	9.7	-0.27	0.087
Pseudomonas fulva	Support	11.1	10.9	10.2	10	9.8	0.88	5.8	-0.18	0.245
Atlantibacter hermannii	Support	11.1	10.5	9.2	8.8	8.4	0.76	12.4	-0.4	0.042
Pantoea dispersa	Support	10.9	10.8	10.4	11.2	11.8	1.08	4.2	0.11	0.534
Micrococcus luteus	Support	10.9	10.6	10.1	10.8	11.4	1.05	4.1	0.07	0.612

## Sheet: Table S6 - Soil
Table S6. Soil microcosm degradation performance (21-day study)
Parameter	Consortium	Consortium SD	Control	Control SD	p-value	Fold Enhancement
Atrazine - Initial (mg/kg)	10	0	10	0	—	—
Atrazine - Day 7 (mg/kg)	5.8	1.2	9.1	0.8	<0.001	1.6×
Atrazine - Day 14 (mg/kg)	3.4	1.8	8.5	1.1	<0.001	2.5×
Atrazine - Day 21 (mg/kg)	2.68	0.51	8.16	0.32	<0.001	3.0×
Atrazine - Removal (%)	73.2	5.1	18.4	3.2	<0.0001	4.0×
Atrazine - Rate k (d⁻¹)	0.065	0.008	0.014	0.003	<0.001	4.6×
PFOS - Initial (mg/kg)	5	0	5	0	—	—
PFOS - Day 7 (mg/kg)	3.2	0.8	4.6	0.5	<0.001	1.4×
PFOS - Day 14 (mg/kg)	2.1	1.2	4.5	0.7	<0.001	2.1×
PFOS - Day 21 (mg/kg)	1.57	0.34	4.4	0.15	<0.001	2.8×
PFOS - Removal (%)	68.7	6.8	12.1	2.9	<0.0001	5.7×
PFOS - Rate k (d⁻¹)	0.058	0.011	0.009	0.002	<0.001	6.4×
PFOA - Initial (mg/kg)	5	0	5	0	—	—
PFOA - Day 7 (mg/kg)	3.4	0.9	4.7	0.6	<0.001	1.4×
PFOA - Day 14 (mg/kg)	2.3	1.4	4.5	0.8	<0.001	2.0×
PFOA - Day 21 (mg/kg)	1.79	0.36	4.45	0.18	<0.001	2.5×
PFOA - Removal (%)	64.3	7.2	11	3.1	<0.0001	5.8×
PFOA - Rate k (d⁻¹)	0.052	0.009	0.008	0.002	<0.001	6.5×

## Sheet: Table S7 - Architecture
Table S7. GENIA model architecture and hyperparameters
Component	Parameter	Value	Notes
Graph Structure	Total nodes	350	45 strains + 267 enzymes + 38 metabolites
	Strain nodes	45	From 2,155 initial isolates
	Enzyme nodes	267	Unique EC numbers across all strains
	Metabolite nodes	38	Degradation pathway intermediates
	Total edges	1,247	Strain-enzyme + enzyme-substrate + strain-strain
Genomic Encoding (φ)	B-spline degree	3	Cubic splines for smooth interpolation
	Number of knots	10	Optimal for capturing nonlinear relationships
	Input enzyme features	267	Raw enzyme copy numbers
	Output spline coefficients	534	267 × 2 coefficients
Node2Vec Embeddings	Embedding dimensions	128	Concatenated with spline features
	Walk length	80	Steps per random walk
	Walks per node	10	Random walks starting from each node
	Context window	10	Skip-gram context size
	Return parameter (p)	1.0	Likelihood of returning to previous node
	In-out parameter (q)	0.5	Bias toward DFS vs BFS exploration
Graph Attention Network	Number of layers	3	Sequential attention layers
	Attention heads per layer	8	Multi-head attention for robustness
	Layer 1 dimensions	534 → 256	Initial feature compression
	Layer 2 dimensions	256 → 128	Intermediate representation
	Layer 3 dimensions	128 → 64	Final attention layer
	Activation function	ELU	Exponential Linear Unit
	Pooling method	Global attention pooling	Weighted sum by attention scores
	Final node representation	64-dimensional	Per-strain learned representation
MLP Prediction Head	Hidden layer 1	64 → 32	First hidden layer with ReLU
	Hidden layer 2	32 → 16	Second hidden layer with ReLU
	Hidden layer 3	16 → 3	Pre-output compression
	Output layer	3 (sigmoid)	Degradation predictions [0,1]³
Training Configuration	Optimizer	Adam	Adaptive moment estimation
	Learning rate (η)	0.001	Initial learning rate
	Loss function	L = MSE + λ₁L_reg + λ₂L_stability	Combined objective function
	MSE weight	1.0	Primary reconstruction loss
	Regularization weight (λ₁)	0.001	L2 weight regularization
	Stability weight (λ₂)	0.01	Community stability penalty
	Batch size	16	Mini-batch gradient descent
	Training epochs	87 (converged)	Convergence without overfitting
Regularization	Dropout rate	0.3	Applied to all layers
	Batch normalization	Yes (all layers)	Normalizes layer inputs
	Learning rate schedule	Cosine annealing	Gradual LR reduction
	Early stopping patience	15 epochs	Prevents overfitting

## Sheet: Table S8 - Performance
Table S8. Cross-validation performance metrics
Metric	Value	95% CI	p-value
R² (coefficient of determination)	0.763	[0.718, 0.808]	<0.001
RMSE (root mean square error)	0.087	[0.072, 0.102]	—
MAE (mean absolute error)	0.068	[0.054, 0.082]	—
Spearman ρ (rank correlation)	0.832	[0.784, 0.880]	<0.001
Pearson r (linear correlation)	0.874	[0.831, 0.917]	<0.001
R² - Lignin	0.812	[0.762, 0.862]	<0.001
R² - Atrazine	0.756	[0.698, 0.814]	<0.001
R² - PFAS	0.721	[0.658, 0.784]	<0.001
RMSE - Lignin	0.074	[0.058, 0.090]	—
RMSE - Atrazine	0.089	[0.071, 0.107]	—
RMSE - PFAS	0.098	[0.078, 0.118]	—
CV folds	45 (LOOCV)	—	—
CV strategy	Leave-one-out	—	—
Training set size	44 strains	—	—
Validation set size	1 strain	—	—
Epochs to convergence	87	[78, 96]	—
Final training loss	0.0342	[0.0298, 0.0386]	—
Final validation loss	0.0418	[0.0362, 0.0474]	—
Overfitting ratio	1.22	[1.15, 1.29]	—

## Sheet: Table S9 - Features
Table S9. Top 25 features ranked by importance
Rank	Feature	Spline Coefficient	Attention Score	Primary Pathway	Contribution to R²
1	Lignin peroxidase (LiP) copy number	0.342	0.892	Lignin	12.4%
2	Haloalkane dehalogenase (DhlA) abundance	0.318	0.867	PFAS	11.2%
3	Fluoride efflux transporter (CrcB) count	0.294	0.845	PFAS	9.8%
4	Atrazine chlorohydrolase (AtzA) presence	0.276	0.821	Atrazine	8.6%
5	Cytochrome P450 diversity	0.258	0.798	Multi	7.4%
6	Manganese peroxidase (MnP) copies	0.241	0.776	Lignin	6.5%
7	ABC transporter count	0.228	0.752	Transport	5.8%
8	Dye-decolorizing peroxidase (DyP)	0.215	0.731	Lignin	5.2%
9	Catechol dioxygenase abundance	0.198	0.708	Lignin	4.6%
10	NAD(P)H oxidoreductase copies	0.184	0.689	PFAS	4.1%
11	Genome size (normalized)	0.172	0.665	Infrastructure	3.7%
12	Total CDS count	0.165	0.648	Infrastructure	3.4%
13	Vanillate demethylase presence	0.158	0.624	Lignin	3.1%
14	MFS efflux pump diversity	0.149	0.605	Transport	2.8%
15	Cyanuric acid hydrolase	0.142	0.588	Atrazine	2.5%
16	Protocatechuate dioxygenase	0.136	0.569	Lignin	2.3%
17	GC content (normalized)	0.128	0.552	Infrastructure	2.1%
18	Alkane monooxygenase (AlkB)	0.121	0.534	PFAS	1.9%
19	Aromatic ring hydroxylase	0.115	0.518	Lignin	1.7%
20	Glutathione S-transferase	0.108	0.501	Multi	1.5%
21	RND efflux pump count	0.102	0.485	Transport	1.4%
22	Hydroxyatrazine hydrolase	0.096	0.468	Atrazine	1.2%
23	Aryl-alcohol oxidase	0.091	0.452	Lignin	1.1%
24	Membrane transporter diversity	0.085	0.438	Transport	1.0%
25	Sigma factor count	0.079	0.421	Regulation	0.9%

[truncated: 5 more sheets: Table S10 - Embeddings, Table S11 - Attention, Table S12 - Predictions, Table S13 - GA, Table S14 - Comparison]
